# Supplementary material for: Proteomics of methyl jasmonate induced defense response in maize leaves against Asian corn borer
Source: BMC Genomics. 2015 Mar 21;16(1):224. doi: 10.1186/s12864-015-1363-1 (PMC4375847; doi:10.1186/s12864-015-1363-1)
Supplement: Additional file 1: — Detailed information of comparative analysis of microarray data and proteome data by homology BLAST. [file 12864_2015_1363_MOESM1_ESM.xls]

## Sheet: Table S1
Spot No.a	Protein Name	Plant Species	gi Numberb	Thero pI/kDac	Exper pI/kDad	Scoree	SCf (%)	QMg	Fold Change
1	30S ribosomal protein S1	Zea mays	gi|226501992	4.65/43.75	4.61/40.10	469	26	18	1.06985
2	ruBisCO large subunit-binding protein	Zea mays	gi|226493235	5.20/61.42	5.49/45.14	825	29	22	1.37157
3	Hypothetical protein SORBIDRAFT_06g014590 Clp protease ATP binding subunit	Sorghum bicolor	gi|242075576	6.32/102.19	5.04/65.09	731	23	21	1.15367
4	hypothetical protein LOC100304315 containing aconitate hydratase domain	Zea mays	gi|259490641	5.76/74.78	5.21/120.59	494	18	15	1.47566
5	Pyruvate orthophosphate dikinase	Sorghum bicolor	gi|168586	5.71/103.36	5.30/120.59	187	6	5	1.40835
6	NADP-malic enzyme	Zea mays	gi|30575690	6.20/70.41	5.09/66.81	240	8	5	1.32738
7	ATP synthase CF1 alpha subunit	Zea mays	gi|11467189	5.87/55.73	5.09/54.58	409	22	12	1.31687
8	beta-D-glucosidase precursor	Zea mays	gi|162464369	6.72/64.3	5.23/47.89	472	21	14	2.01028
9	ATPase subunit 1	Zea mays	gi|94502565	5.85/55.43	5.25/45.05	241	23	16	1.57093
10	plasminogen activator inhibitor 1 RNA-binding protein	Zea mays	gi|226501002	5.87/40.41	5.30/42.95	268	20	9	1.37557
11	beta-D-glucosidase precursor	Zea mays	gi|162464369	6.72/64.30	5.40/47.07	427	18	14	1.23338
12	mitochondrial aldehyde dehydrogenase 2	Zea mays	gi|162464260	6.69/59.75	5.49/45.14	457	24	15	1.14549
13	beta-D-glucosidase precursor	Zea mays	gi|162464369	6.72/64.30	5.57/47.35	532	21	16	1.82725
14	Hypothetical protein LOC100194135 containing Agglutinin domain	Zea mays	gi|212722702	6.53/42.29	5.89/42.63	328	20	9	3.73441
15	GDP-mannose 3,5-epimerase	Zea mays	gi|195620882	5.94/43.33	5.50/39.57	349	25	9	1.07692
16	glyceraldehyde-3-phosphate dehydrogenase, cytosolic 2	Zea mays	gi|162461501	6.41/36.63	5.93/34.16	392	24	12	2.99174
17	aldo-keto reductase family 1, member B1	Zea mays	gi|162457728	6.21/34.71	5.88/33.02	230	16	5	3.83838
18	fructose-bisphosphate aldolase, cytoplasmic isozyme 1	Zea mays	gi|195612198	6.26/38.46	5.65/34.95	435	33	12	1.07215
19	Hypothetical protein LOC100274579 containing Phosphoglycerate kinase (PGK) domain	Zea mays	gi|226509797	5.65/42.47	5.11/39.57	545	30	13	1.34416
20	oxygen-evolving enhancer protein 1	Zea mays	gi|195619530	5.59/34.78	5.08/32.78	354	37	8	1.47088
21	fructose-bisphosphate aldolase	Zea mays	gi|195634659	7.63/41.92	5.02/32.90	337	16	9	2.02731
22	inorganic pyrophosphatase	Zea mays	gi|195610706	5.79/31.72	4.83/29.78	300	23	9	1.57013
23	oxygen-evolving enhancer protein 1	Zea mays	gi|195619530	5.59/34.78	4.81/29.59	65	16	7	2.5493
24	ATP-AMP transphosphorylase	Zea mays	gi|1170606	4.95/24.91	4.81/26.59	270	31	7	1.31321
24a	cyclase/dehydrase family protein	Zea mays	gi|195625286	5.05/23.07	4.81/26.59	208	31	5	1.16364
25	unknown	Zea mays	gi|194697452	4.52/18.77	4.63/25.28	211	38	9	2.29464
26	ATP-AMP transphosphorylase	Zea mays	gi|1170606	4.95/24.91	4.67/24.89	199	42	33	1.32219
27	Hypothetical protein SORBIDRAFT_03g030270 containing 50S ribosomal protein L12, chloroplast precursor domain	Sorghum bicolor	gi|242053887	5.55/18.85	4.65/21.91	165	22	5	1.64444
28	thioredoxin M-type, chloroplastic precursor	Zea mays	gi|162461510	8.70/18.46	4.71/19.24	334	34	14	2.78571
29	Os03g0685000 containing 2Fe-2S iron-sulfur cluster binding domain	Oryza sativa	gi|115454645	5.97/20.26	4.82/21.29	78	13	3	1.61212
30	hypothetical protein LOC100273125 containing GST_C family, Dehydroascorbate Reductase (DHAR) domain	Zea mays	gi|226505920	5.54/23.51	4.99/26.50	166	44	21	1.02693
31	glutathione transferase 5	Zea mays	gi|162458026	6.21/25.45	5.27/26.46	64	10	3	5.28226
32	unknown	Zea mays	gi|223975775	6.37/38.41	4.98/24.40	437	26	13	3.37342
33	glutathione transferase19	Zea mays	gi|162458082	6.15/22.29	5.23/26.79	88	22	13	3.74302
34	hypothetical protein SORBIDRAFT_09g004470 containing Adenine nucleotide alpha hydrolases superfamily，including N type ATP PPases domain	Sorghum bicolor	gi|242089619	5.39/18.23	4.95/21.27	165	37	4	54.8462
35	Hypothetical protein LOC100275297 Alba- novel chromosomal protein	Zea mays	gi|226496151	5.06/15.86	4.97/21.71	164	34	6	6.20513
36	Superoxide dismutase [Cu-Zn] 2	Zea mays	gi|162462124	5.43/15.21	5.12/22.26	146	22	7	4
37	cyanate hydratase	Zea mays	gi|226508592	5.61/18.57	5.09/21.05	118	14	3	2.55303
38	Unknown protein 18	Pseudotsuga menziesii	gi|205830697	5.80/13.93	5.09/20.59	66	91	3	1.65966
39	Hypothetical protein LOC100191154 containing proteasome subunit alpha domain	Zea mays	gi|212275456	6.11/27.58	5.85/26.53	299	35	31	2.05295
39a	Glutathione transferase III(a)	Zea mays	gi|4468792	5.96/23.91	5.85/26.53	201	28	29	3.54959
40	superoxide dismutase [Mn] 3.4, mitochondrial precursor	Zea mays	gi|212722004	6.71/25.21	5.28/25.69	237	23	10	4.56693
41	Hypothetical protein SORBIDRAFT_09g000350 containing Peptidyl-prolyl cis-trans isomerase domain	Sorghum bicolor	gi|242086519	9.26/26.35	5.74/22.01	175	37	21	0.47012
42	photosystem I reaction center subunit II	Zea mays	gi|195607068	9.77/22.03	6.01/22.57	96	26	5	0.536946
43	nucleic acid binding protein 1	Zea mays	gi|162463757	4.60/33.15	4.47/30.24	251	22	8	0.479616
44	ribonucleoprotein	Zea mays	gi|226509575	4.69/31.21	4.56/29.68	307	34	13	0.375185
45	H(+)-transporting ATP synthase	Zea mays	gi|311237	4.35/20.19	4.49/25.80	165	12	5	0.3061
46	SKP1-like protein 1A	Zea mays	gi|195618368	4.53/19.41	4.59/26.16	243	56	8	0.602884
47	oxygen-evolving enhancer protein 1	Zea mays	gi|195619530	5.59/34.78	4.43/24.83	118	12	2	2.24641
48	Ferredoxin [Fe-S]	Zea mays	gi|226507120	5.02/16.30	4.46/18.45	113	22	3	0.405333
49	pathogenesis-related protein 1	Zea mays	gi|195615416	5.39/17.07	4.83/19.99	173	26	4	0.736196
50	Glycine-rich RNA-binding, abscisic acid-inducible protein	Zea mays	gi|112994	5.55/15.49	4.92/17.75	181	20	3	0.638262
51	ribulose-1,5-bisphosphate carboxylase/oxygenase large subunit	Hordeum murinum subsp.	gi|31087871	6.04/53.86	4.86/43.86	420	22	15	0.713584
52	ribulose-1,5-bisphosphate carboxylase/oxygenase large subunit	Zea mays	gi|11467200	6.33/53.30	4.91/44.12	403	21	15	0.75289
53	Ribulose bisphosphate carboxylase large chain	Calycophyllum candidissimum	gi|6093916	5.82/52.42	4.98/44.31	359	18	12	-
54	16.9 kDa class I heat shock protein 1	Zea mays	gi|226504442	6.77/17.05	6.01/20.87	81	20	6	-
55	small heat-shock protein	Zea mays	gi|220675833	7.88/26.30	4.88/25.69	615	50	19	-
56	small heat-shock protein	Zea mays	gi|220675833	7.88/26.30	4.88/25.23	641	50	23	-
57	low molecular weight heat shock protein precursor	Zea mays	gi|162458147	6.47/23.80	4.97/22.76	351	33	11	-
58	unknown	Zea mays	gi|223950453	6.01/22.88	5.07/23.56	97	12	5	-
59	Chaperone clpB 1, putative, expressed	Oryza sativa	gi|108708929	5.46/91.67	5.39/115.45	558	19	18	-
60	putative heat shock protein, 5'-partial	Oryza sativa Japonica Group	gi|37718900	5.43/82.65	5.49/85.83	93	3	2	-
61	Ferredoxin+ NADP	Zea mays	gi|162458489	7.55/41.18	4.96/32.89	132	11	3	-
62	fructose-bisphosphate aldolase	Zea mays	gi|195634659	7.63/41.92	4.88/40.33	260	18	6	-
