# Supplementary material for: Proteomics of methyl jasmonate induced defense response in maize leaves against Asian corn borer
Source: BMC Genomics. 2015 Mar 21;16(1):224. doi: 10.1186/s12864-015-1363-1 (PMC4375847; doi:10.1186/s12864-015-1363-1)
Supplement: Additional file 2: — Detailed information of identified proteins and their relative expression levels in Zea mays. [file 12864_2015_1363_MOESM2_ESM.xls]

## Sheet: Table S2
				2-D gel			Microarray Comparison
Spot No.a	gi Numberb	Identities	E-Value	Name	Species	Protein Expression Level	Accession No.	Species	Protein Expression Level	Gene Name
1	gi|226501992	0.95	0	30S ribosomal protein S1	Zea mays	up
2	gi|226493235	0.97	0	ruBisCO large subunit-binding protein	Zea mays	up	AK058623	Oryza sativa	down	rubisco large subunit (rbcL)
3	gi|242075576	1	0	Hypothetical protein SORBIDRAFT_06g014590 Clp protease ATP binding subunit	Sorghum bicolor	up	At5g51070	Arabidopsis	up	Clp protease ATP-binding sub., ERD1
4	gi|259490641	0.97	0	hypothetical protein LOC100304315 containing aconitate hydratase domain	Zea mays	up	At2g05710	Arabidopsis	up	Cytoplasmic aconitate hydratase
5	gi|168586	1	0	Pyruvate orthophosphate dikinase	Sorghum bicolor	up	AK065739	Oryza sativa subsp	down	cytosolic pyruvate orthophosphate dikinase
6	gi|30575690	1	0	NADP-malic enzyme	Zea mays	up
7	gi|11467189	1	0	ATP synthase CF1 alpha subunit	Zea mays	up
8	gi|162464369	1	0	beta-D-glucosidase precursor	Zea mays	up	AK102869	Oryza sativa	up	beta-glucosidase mRNA
9	gi|94502565	1	0	ATPase subunit 1	Zea mays	up
10	gi|226501002	1	8e-98	plasminogen activator inhibitor 1 RNA-binding protein	Zea mays	up
11	gi|162464369	1	0	beta-D-glucosidase precursor	Zea mays	up	AK102869	Oryza sativa	up	beta-glucosidase mRNA
12	gi|162464260	1	0	mitochondrial aldehyde dehydrogenase 2	Zea mays	up	AK060824	Oryza sativa subsp	up	aldehyde dehydrogenase ,OS-ALDH
13	gi|162464369	0.97	0	beta-D-glucosidase precursor	Zea mays	up		Oryza sativa	up	beta-glucosidase isozyme 2 precursor
14	gi|212722702	1	0	Hypothetical protein LOC100194135 containing Agglutinin domain	Zea mays	up
15	gi|195620882	1	0	GDP-mannose 3,5-epimerase	Zea mays	up
16	gi|162461501	1	0	glyceraldehyde-3-phosphate dehydrogenase, cytosolic 2	Zea mays	up	At1g42970	Arabidopsis	down	Glyceraldehyde-3-phosphate dehydrogenase
17	gi|162457728	1	0	aldo-keto reductase family 1, member B1	Zea mays	up
18	gi|195612198	1	0	fructose-bisphosphate aldolase, cytoplasmic isozyme 1	Zea mays	up	AK058302	Arabidopsis thaliana	down	fructose-bisphosphate aldolase - like protein
19	gi|226509797	1	0	Hypothetical protein LOC100274579 containing Phosphoglycerate kinase (PGK) domain	Zea mays	up
20	gi|195619530	1	0	oxygen-evolving enhancer protein 1	Zea mays	up	At4g21280	Arabidopsis	down	Photosys. II oxygen-evolving complex 3-like
21	gi|195634659	1	0	fructose-bisphosphate aldolase	Zea mays	up	AK058302	Arabidopsis thaliana	down	fructose-bisphosphate aldolase - like protein
22	gi|195610706	0.92	4e-144	inorganic pyrophosphatase	Zea mays	up
23	gi|195619530	1	0	oxygen-evolving enhancer protein 1	Zea mays	up	At4g21280	Arabidopsis	down	Photosys. II oxygen-evolving complex 3-like
25	gi|194697452	1	2e-83	unknown,containing TCTP domain	Zea mays	up
26	gi|1170606	1	6e-120	ATP-AMP transphosphorylase	Zea mays	up
27	gi|242053887	0.82	5e-48	Hypothetical protein SORBIDRAFT_03g030270 containing 50S ribosomal protein L12, chloroplast precursor domain	Sorghum bicolor	up	At5g60670	Bupleurum kaoi	up	60S ribosomal protein L12
28	gi|162461510	1	3e-93	thioredoxin M-type, chloroplastic precursor	Zea mays	up	At1g03675	Arabidopsis	down	Putative M-type thioredoxin protein
29	gi|115454645	1	1e-77	Os03g0685000 containing 2Fe-2S iron-sulfur cluster binding domain	Oryza sativa	up
30	gi|226505920	1	7e-121	hypothetical protein LOC100273125 containing GST_C family, Dehydroascorbate Reductase (DHAR) domain	Zea mays	up		Oryza sativa	up	dehydroascorbate reductase (DHAR)
31	gi|162458026	1	3e-116	glutathione transferase 5	Zea mays	up	At1g27130	Arabidopsis	up	Putative glutathione transferase
32	gi|223975775	1	0	unknow,containing fructose-bisphosphate aldolase doamin	Zea mays	up	AK058302	Arabidopsis thaliana	down	fructose-bisphosphate aldolase - like protein
33	gi|162458082	1	3e-116	glutathione transferase19	Zea mays	up	At1g27130	Arabidopsis	up	Putative glutathione transferase
34	gi|242089619	1	4e-65	hypothetical protein SORBIDRAFT_09g004470 containing Adenine nucleotide alpha hydrolases superfamily，including N type ATP PPases domain	Sorghum bicolor	up
35	gi|226496151	0.88	1e-57	Hypothetical protein LOC100275297 Alba- novel chromosomal protein	Zea mays	up
36	gi|162462124	1	3e-84	Superoxide dismutase [Cu-Zn] 2	Zea mays	up
37	gi|226508592	1	8e-89	cyanate hydratase	Zea mays	up
38	gi|205830697	1	0.015	Unknown protein 18	Pseudotsuga menziesii	up
40	gi|212722004	1	2e-122	superoxide dismutase [Mn] 3.4, mitochondrial precursor	Zea mays	up
41	gi|242086519	0.93	5e-106	Hypothetical protein SORBIDRAFT_09g000350 containing Peptidyl-prolyl cis-trans isomerase domain	Sorghum bicolor	up
42	gi|195607068	1	9e-90	photosystem I reaction center subunit II	Zea mays	up	At1g03130	Bupleurum kaoi	up	photosystem I reaction center subunit II
43	gi|162463757	0.91	3e-119	nucleic acid binding protein 1	Zea mays	down	AK058773	A.fatua	up	mRNA for DNA-binding protein
44	gi|226509575	1	8e-123	ribonucleoprotein	Zea mays	down
45	gi|311237	0.91	8e-79	H(+)-transporting ATP synthase	Zea mays	down
46	gi|195618368	1	7e-59	SKP1-like protein 1A	Zea mays	down
47	gi|195619530	1	0	oxygen-evolving enhancer protein 1	Zea mays	down
48	gi|226507120	0.88	4e-70	Ferredoxin [Fe-S]	Zea mays	down
49	gi|195615416	1	2e-85	pathogenesis-related protein 1	Zea mays	up	AK060057	Oryza sativa	up	pathogenesis-related protein 1
50	gi|112994	0.54	9e-42	Glycine-rich RNA-binding, abscisic acid-inducible protein	Zea mays	down
51	gi|31087871	1	0	ribulose-1,5-bisphosphate carboxylase/oxygenase large subunit	Hordeum murinum subsp.	down	AK062203	rice/.abies (L.)	down	chloroplast mRNA for rubisco 1,5-bisphosphate carboxylase large subunit.
52	gi|11467200	1	0	ribulose-1,5-bisphosphate carboxylase/oxygenase large subunit	Zea mays	down	AK062203	rice/.abies (L.)	down	chloroplast mRNA for rubisco 1,5-bisphosphate carboxylase large subunit.
53	gi|6093916	1	0	Ribulose bisphosphate carboxylase large chain	Calycophyllum candidissimum	down
54	gi|226504442	1	2e-52	16.9 kDa class I heat shock protein 1	Zea mays	down
55	gi|220675833	1	1e-119	small heat-shock protein	Zea mays	new	AK060381	Oryza sativa	down	OSl186 putative heat shock protein
56	gi|220675833	1	1e-119	small heat-shock protein	Zea mays	new
57	gi|162458147	1	5e-96	low molecular weight heat shock protein precursor	Zea mays	new	AK062091	rice	up	LMW heat shock protein mRNA
58	gi|223950453	0.87	7e-101	unknown,containing ACD-ScHsp26-like domain	Zea mays	new
59	gi|108708929	1	0	Chaperone clpB 1, putative, expressed	Oryza sativa	new
60	gi|37718900	1	0	putative heat shock protein, 5'-partial	Oryza sativa Japonica Group	new
61	gi|162458489	0.9	1e-179	Ferredoxin+ NADP	Zea mays	new
62	gi|195634659	1	0	fructose-bisphosphate aldolase	Zea mays	new	AK058302	rice/Arabidopsis thaliana	down	fructose-bisphosphate aldolase - like protein
